# Supplementary material for: Inflammatory Drug-Resistant Epilepsy Index (IDREI) as a Molecular Compound Biomarker in Focal Epilepsies
Source: Biomolecules. 2025 Jun 22;15(7):914. doi: 10.3390/biom15070914 (PMC12292844; doi:10.3390/biom15070914)
Supplement: Supplementary file 1 [file biomolecules-15-00914-s001.zip]

Archive with 1 entries (1 files):
- biomolecules-3694432-supplementary.pdf
